# Supplementary material for: Robust and annotation-free analysis of alternative splicing across diverse cell types in mice
Source: eLife. 2022 Mar 1;11:e73520. doi: 10.7554/eLife.73520 (PMC8975553; doi:10.7554/eLife.73520)
Supplement: Table 1—source data 1. [file elife-73520-table1-data1.zip › tab1_sourcedata1.tds]

Cell type	315373	387400	387397	387399	315872	306906	265462	292651	304659	265460	304661	298215	298354	315377	319137	298355	328804	263283	260674	325714	325133	306909	319139	262258	328802	306910	388066	388065	388068	262259	361997	308790	357950	319138	317499	371346	342679	332663	260371	342680	308789	349305	314183	306957	316321
L5 IT	165	0	0	0	134	102	5	6	66	80	3	6	0	62	70	0	127	0	66	0	23	50	53	112	119	38	0	0	0	86	0	91	0	0	62	0	0	0	12	0	33	0	0	0	0
L2/3 IT	76	0	0	0	34	39	36	59	33	25	4	69	0	37	0	0	0	0	14	0	47	0	0	0	0	0	0	0	0	0	0	0	0	0	0	0	0	0	10	0	0	0	0	0	0
L6 IT	32	0	0	0	19	10	26	45	15	18	25	35	0	24	21	0	0	0	6	0	19	27	26	0	0	24	0	0	0	1	0	0	0	12	0	0	0	0	10	0	0	0	0	0	0
L6 CT	95	0	0	0	83	54	66	82	13	33	95	57	0	28	59	0	0	0	1	0	47	41	37	0	0	50	0	0	0	0	4	0	2	47	0	0	0	0	10	0	0	0	0	0	0
L6b	16	0	0	0	20	6	4	3	0	1	9	2	0	4	3	0	0	0	0	142	5	2	5	0	0	5	0	0	0	0	90	0	80	6	0	0	54	51	2	40	0	21	0	0	0
L5/6 NP	32	0	0	0	11	1	7	6	3	6	1	9	0	18	20	0	15	0	9	0	1	21	16	9	3	3	0	0	0	13	0	0	0	3	0	0	0	0	1	0	0	0	0	0	0
Pvalb	0	32	28	20	0	0	2	0	5	0	0	0	7	0	0	17	0	7	1	0	0	0	0	0	0	0	117	117	106	0	0	0	0	0	0	59	0	0	0	0	0	0	14	10	0
Sst	0	91	84	59	0	0	11	0	13	0	4	0	48	0	0	39	4	57	8	0	0	0	0	4	0	0	0	0	0	1	0	0	0	0	0	3	0	0	0	0	0	0	0	0	1
Vip	0	118	125	135	0	0	26	0	35	11	28	0	52	0	0	47	1	52	25	0	0	0	0	0	0	0	0	0	0	0	4	0	0	0	0	0	0	0	0	0	0	0	0	0	0
Lamp5	0	61	48	66	0	0	20	0	14	8	9	0	63	0	0	49	0	24	12	0	0	0	0	0	0	0	0	0	0	0	2	0	0	0	0	0	0	0	0	0	0	0	0	0	0
Sncg	0	14	24	22	0	0	3	0	2	0	2	0	6	0	0	7	0	4	0	0	0	0	0	0	0	0	0	0	0	0	0	0	0	0	0	0	0	0	0	0	0	0	0	0	0
