# Supplementary material for: Robust and annotation-free analysis of alternative splicing across diverse cell types in mice
Source: eLife. 2022 Mar 1;11:e73520. doi: 10.7554/eLife.73520 (PMC8975553; doi:10.7554/eLife.73520)
Supplement: Table 1—source data 2. [file elife-73520-table1-data2.zip › tab1_sourcedata2.tds]

tissue	3_10_M	3_11_M	3_38_F	3_39_F	3_56_F	3_57_F	3_8_M	3_9_M
Aorta	97	52	19	68	0	0	79	51
BAT	83	155	108	66	104	0	26	171
Bladder	327	0	65	84	179	0	311	340
Brain_Myeloid	1019	0	1102	852	294	0	587	678
Brain_Non-Myeloid	997	252	368	238	106	0	601	880
Diaphragm	149	319	161	274	0	0	0	0
GAT	223	175	175	193	194	0	245	259
Heart	319	397	658	1093	673	0	598	557
Kidney	63	137	116	73	0	0	70	43
Large_Intestine	590	329	535	849	595	0	563	526
Limb_Muscle	89	74	323	201	0	0	322	93
Liver	0	420	0	0	82	79	0	150
Lung	117	122	380	336	0	0	224	202
MAT	0	265	169	147	223	0	180	203
Mammary_Gland	0	0	658	577	356	321	0	0
Marrow	1250	0	879	770	0	0	1164	1006
Pancreas	405	0	380	353	0	0	450	0
SCAT	183	257	302	251	235	0	214	279
Skin	504	342	348	348	0	0	390	414
Spleen	229	325	309	315	0	0	322	202
Thymus	0	196	318	350	0	0	158	337
Tongue	333	0	136	267	0	0	344	338
Trachea	267	0	305	280	0	0	223	279
