# Supplementary material for: Robust and annotation-free analysis of alternative splicing across diverse cell types in mice
Source: eLife. 2022 Mar 1;11:e73520. doi: 10.7554/eLife.73520 (PMC8975553; doi:10.7554/eLife.73520)
Supplement: Figure 6—source data 1. [file elife-73520-fig6-data1.zip › fig6_sourcedata1.tds]

Intron id	Intron coordinate
Ablim2_32870	chr5:35828183-35833053
Amz1_33732	chr5:140724472-140741065
Arhgap32_37706	chr9:32208266-32239262
Arhgef2_30803	chr3:88616655-88629787
Caly_16615	chr7:140081539-140082462
Camk2a_28025	chr18:60963964-60969994
Cpeb1_15988	chr7:81372201-81372409
Dlc1_16933	chr8:36599441-36763645
Dlgap1_27522	chr17:70516997-70593167
Etv1_23259	chr12:38861106-38861287
Faap20_32501	chr4:155246986-155250506
Fhit_4932	chr14:10421614-10453369
Frmd4b_14813	chr6:97423525-97487593
Frmpd4_19441	chrX:167897639-168447948
Gas7_22076	chr11:67455775-67603108
Gria1_21954	chr11:57310723-57317666
Gria2_11163	chr3:80689352-80690404
Grip1_21379	chr10:119692622-119897715
Grm5_35660	chr7:88075131-88129981
Kalrn_6826	chr16:34055116-34095796
Macf1_12504	chr4:123440792-123441603
Nek11_18537	chr9:105348139-105348542
Nrg1_16909	chr8:31849440-31917537
Nrxn1_8067	chr17:90597630-90623420
Oxr1_25579	chr15:41831130-41848670
Pgm2_32951	chr5:64095936-64096979
Ppfia2_21330	chr10:106632879-106743487
Pstpip2_28237	chr18:77794751-77835125
Ptk2_5956	chr15:73282236-73283267
Ptprd_12131	chr4:76136922-76138556
Rapgef4_29435	chr2:72174477-72174802
Rbfox1_26172	chr16:5763912-6173605
Rcan2_27335	chr17:43836498-44017767
Shisa9_26238	chr16:12244764-12267424
Slmap_5079	chr14:26414989-26418113
Sox5_15181	chr6:144155224-144434425
Spats1_7721	chr17:45464581-45539630
Srr_2782	chr11:74913134-74925619
Tiam1_7094	chr16:89813128-89817961
Vgll4_14901	chr6:114890807-114921317
