# Supplementary material for: Robust and annotation-free analysis of alternative splicing across diverse cell types in mice
Source: eLife. 2022 Mar 1;11:e73520. doi: 10.7554/eLife.73520 (PMC8975553; doi:10.7554/eLife.73520)
Supplement: Figure 8—source data 1. [file elife-73520-fig8-data1.zip]

Archive with 1 entries (1 files):
- fig8_sourcedata1.tds
