# Supplementary material for: Robust and annotation-free analysis of alternative splicing across diverse cell types in mice
Source: eLife. 2022 Mar 1;11:e73520. doi: 10.7554/eLife.73520 (PMC8975553; doi:10.7554/eLife.73520)
Supplement: Figure 8—source data 1. [file elife-73520-fig8-data1.zip › fig8_sourcedata1.tds]

Intron id	Intron coordinate
Capg_26086	chr6:72544467-72555273
Dock10_327	chr1:80648333-80758326
Foxp1_11076	chr6:99260420-99266347
Gsn_22212	chr2:35266904-35283905
Rps6ka1_9389	chr4:133872004-133874608
Selplg_10200	chr5:113820249-113832429
Smarca4_28720	chr9:21626013-21632805
Syk_18319	chr13:52597055-52610796
