# Supplementary material for: Robust and annotation-free analysis of alternative splicing across diverse cell types in mice
Source: eLife. 2022 Mar 1;11:e73520. doi: 10.7554/eLife.73520 (PMC8975553; doi:10.7554/eLife.73520)
Supplement: Figure 9—source data 1. [file elife-73520-fig9-data1.zip › fig9_sourcedata1.tds]

	Unnamed: 0	cluster	gene_id	gene_name	p_value	p_value_adj	max_abs_delta_psi	Annotated	Region	diff_exp_rank	coordinates	marker_intron	group
0	60	2605	ENSMUSG00000048399	Tprg	1.8168351061194245e-45	1.0569705411483005e-43	0.93	False	CDS	1225.0	['chr16:25357118-25412767' 'chr16:25385997-25412767']	chr16:25385997-25412767	0
1	27	885	ENSMUSG00000024965	Fermt3	1.1247776625738192e-88	1.5891501546935816e-86	0.926	False	CDS	3566.0	['chr19:6999781-6999891' 'chr19:6999781-7001757']	chr19:6999781-7001757	0
2	63	3505	ENSMUSG00000030102	Itpr1	1.2305950390818546e-43	6.856667569870166e-42	0.907	False	CDS	568.0	['chr6:108493894-108499108' 'chr6:108496084-108499108']	chr6:108493894-108499108	0
10	1	725	ENSMUSG00000073888	Ccl27a	5.122977190732967e-179	6.129642208711995e-176	0.978	True	CDS	120.0	['chr4:41769977-41770118' 'chr4:41769977-41771138']	chr4:41769977-41770118	1
11	23	229	ENSMUSG00000025165	Sectm1a	2.113759044469576e-39	2.1075939139232063e-37	0.939	False	5' UTR	859.0	['chr11:121075722-121081083' 'chr11:121075722-121090172']	chr11:121075722-121081083	1
13	4	133	ENSMUSG00000020451	Limk2	5.915887957241454e-108	2.8313439763357595e-105	0.851	True	CDS	840.0	['chr11:3360587-3370969' 'chr11:3360587-3392917']	chr11:3360587-3370969	1
21	12	1007	ENSMUSG00000027459	Fam110a	1.0309317215274025e-58	2.9968392120400416e-56	0.643	False	5' UTR	3693.0	['chr2:151970925-151972340' 'chr2:151970925-151973610' 'chr2:151970925-151979993']	chr2:151970925-151979993	2
23	35	373	ENSMUSG00000021236	Entpd5	5.9050741910241936e-33	5.578818841970107e-31	0.602	False	CDS	960.0	['chr12:84399413-84400747' 'chr12:84399413-84400830' 'chr12:84399413-84405406']	chr12:84399413-84405406	2
24	16	2637	ENSMUSG00000024277	Mapre2	1.2471487476165516e-52	2.6183195095794168e-50	0.581	True	CDS	11130.0	['chr18:23772660-23832853' 'chr18:23804222-23832853']	chr18:23772660-23832853	2
31	20	1283	ENSMUSG00000026879	Gsn	8.475281660434015e-23	6.529651783603945e-21	0.623	True	5' UTR	149.0	['chr2:35256474-35283905' 'chr2:35266904-35283905' 'chr2:35282602-35283905' 'chr2:35282722-35283905']	chr2:35282602-35283905	3
32	16	29	ENSMUSG00000056220	Pla2g4a	1.137327431977882e-25	1.0607074786656878e-23	0.539	True	CDS	7845.0	['chr1:149922137-149922244' 'chr1:149922137-149932658']	chr1:149922137-149922244	3
33	12	1513	ENSMUSG00000029462	Vps29	7.405268637357067e-31	1.009395078876671e-28	0.479	True	CDS	788.0	['chr5:122354477-122360013' 'chr5:122356806-122360013']	chr5:122356806-122360013	3
40	24	1990	ENSMUSG00000006345	Ggt1	1.8044960436603862e-81	2.64011651926312e-79	0.958	True	5' UTR	7839.0	['chr10:75564906-75573611' 'chr10:75568767-75573611' 'chr10:75568771-75573611' 'chr10:75568970-75573611']	chr10:75564906-75573611	4
41	1	1433	ENSMUSG00000015766	Eps8	1.8558428908513843e-224	3.5298131783993326e-221	0.837	True	5' UTR	433.0	['chr6:137539402-137570702' 'chr6:137539402-137591418']	chr6:137539402-137570702	4
43	25	2391	ENSMUSG00000005268	Prlr	4.5706404302317945e-81	6.439524517259908e-79	0.747	False	5' UTR	16337.0	['chr15:10177872-10293651' 'chr15:10216124-10293651' 'chr15:10224097-10293651' 'chr15:10238414-10293651']	chr15:10216124-10293651	4
50	0	1103	ENSMUSG00000029322	Plac8	2.0124590244661719e-233	6.429806583169418e-230	0.972	True	5' UTR	2903.0	['chr5:100562763-100562841' 'chr5:100562763-100564459' 'chr5:100562763-100567302' 'chr5:100562763-100572145']	chr5:100562763-100562841	5
54	6	2348	ENSMUSG00000026655	Fam107b	1.1175947374006592e-104	5.101021694278723e-102	0.727	False	CDS	8002.0	['chr2:3713637-3772796' 'chr2:3749392-3772796' 'chr2:3770762-3772796']	chr2:3713637-3772796	5
55	14	1079	ENSMUSG00000070780	Rbm47	9.455585499494247e-61	2.0140397113922748e-58	0.623	True	5' UTR	11856.0	['chr5:66046214-66054482' 'chr5:66046214-66080939' 'chr5:66046214-66097707']	chr5:66046214-66097707	5
61	52	1664	ENSMUSG00000052698	Tln2	1.706693859423342e-16	1.0300909887129696e-14	0.593	False	5' UTR	5772.0	['chr9:67459990-67485118' 'chr9:67459990-67559614']	chr9:67459990-67485118	6
62	5	2510	ENSMUSG00000024589	Nedd4l	4.2418210728296803e-44	2.5175208067244153e-41	0.591	True	CDS	8205.0	['chr18:64997422-65074724' 'chr18:65023990-65074724' 'chr18:65051173-65074724']	chr18:64997422-65074724	6
66	85	1048	ENSMUSG00000005034	Prkacb	1.638786245649677e-12	5.721291981135784e-11	0.518	True	CDS	498.0	['chr3:146757769-146781147' 'chr3:146757769-146812638']	chr3:146757769-146781147	6
70	0	51	ENSMUSG00000023031	Cela1	6.326437900017129e-98	1.5436508476041792e-95	0.996	True	CDS	6938.0	['chr15:100681289-100681794' 'chr15:100681289-100682887']	chr15:100681289-100681794	7
71	1	234	ENSMUSG00000059412	Fxyd2	1.2255991577784001e-74	1.495230972489648e-72	0.965	True	CDS	33.0	['chr9:45403301-45408106' 'chr9:45406167-45408106']	chr9:45406167-45408106	7
72	2	197	ENSMUSG00000029162	Khk	1.861027474526139e-47	1.5136356792812602e-45	0.69	True	CDS	197.0	['chr5:30924856-30928443' 'chr5:30926823-30928443' 'chr5:30927157-30928443']	chr5:30927157-30928443	7
