# Supplementary material for: Robust and annotation-free analysis of alternative splicing across diverse cell types in mice
Source: eLife. 2022 Mar 1;11:e73520. doi: 10.7554/eLife.73520 (PMC8975553; doi:10.7554/eLife.73520)
Supplement: Figure 9—source data 2. [file elife-73520-fig9-data2.zip › fig9_sourcedata2.tds]

Intron id	Intron coordinate
Ablim1_6894	chr19:57083604-57118752
Akap13_27114	chr7:75643465-75663412
Aplp2_13526	chr9:31153500-31157695
App_5359	chr16:85030366-85040251
Arid5a_14716	chr1:36317663-36318084
C1qtnf1_17475	chr11:118428569-118443692
Egfl7_22064	chr2:26581242-26585585
Emcn_23704	chr3:137391707-137416721
Fhl1_29631	chrX:56786583-56787989
Hyal2_29252	chr9:107567977-107570104
Lims1_15716	chr10:58394601-58399021
Lmo2_22492	chr2:103970366-103970493
Myl6_1604	chr10:128491034-128492059
Ndufa7_20560	chr17:33825651-33829667
Pecam1_2522	chr11:106679612-106682880
Pkm_28967	chr9:59675196-59678044
Pllp_13202	chr8:94677349-94679345
Pparg_26324	chr6:115362418-115383679
Rbms1_7374	chr2:60752983-60755416
Rps24_18700	chr14:24493494-24495775
S100a16_23418	chr3:90537418-90541994
Slc39a10_137	chr1:46836152-46892800
Slc9a3r2_5546	chr17:24642371-24644819
Slfn5_16990	chr11:82952196-82956263
Spry1_23161	chr3:37640809-37642555
Srsf2_2675	chr11:116850962-116851648
Srsf7_6089	chr17:80204388-80204622
St3gal6_5296	chr16:58507615-58523502
Tacc1_12778	chr8:25177995-25240794
Tcf4_21297	chr18:69564685-69633577
Tmcc3_16030	chr10:94515105-94578423
Txnrd1_15967	chr10:82859301-82874613
Ube2d3_23688	chr3:135438699-135439644
