# Supplementary material for: Robust and annotation-free analysis of alternative splicing across diverse cell types in mice
Source: eLife. 2022 Mar 1;11:e73520. doi: 10.7554/eLife.73520 (PMC8975553; doi:10.7554/eLife.73520)
Supplement: Figure 11—source data 1. [file elife-73520-fig11-data1.zip › fig11_sourcedata1.tds]

Intron id	Intron coordinate
Ablim2_32871	chr5:35831743-35833053
Ablim2_32873	chr5:35839823-35841281
Ablim2_32875	chr5:35843267-35848804
Ahi1_20693	chr10:21070544-21072543
Cadps_4944	chr14:12467180-12468346
Camk2a_28026	chr18:60969044-60969994
Camta1_12911	chr4:151062856-151071426
Celf2_9334	chr2:6604183-6607882
Celf2_9349	chr2:6721614-6962379
Cttn_16755	chr7:144449616-144450978
Dlg2_35711	chr7:91997322-92040798
Dlgap1_27532	chr17:70718226-70761075
Fam172a_24454	chr13:77761939-77825323
Fxr1_30525	chr3:34064320-34068161
Gabrg2_2316	chr11:41912592-41913970
Golga1_9791	chr2:39052102-39052956
Gria2_11163	chr3:80689352-80690404
Grin1_9480	chr2:25310476-25311343
Hnrnpa1_26117	chr15:103243081-103243625
Hnrnpm_7568	chr17:33669177-33677274
Ints10_36756	chr8:68824268-68825052
Kcnma1_5069	chr14:23442080-23449200
Khdrbs3_25689	chr15:68929658-68995052
Kif21a_6295	chr15:90972716-90976471
Mbnl1_30665	chr3:60501424-60528756
Mbnl2_25375	chr14:120395766-120396451
Mbnl2_25376	chr14:120396605-120404638
Mbnl2_25378	chr14:120396605-120428935
Nptn_37975	chr9:58619011-58623687
Nrxn1_8060	chr17:90162434-90163792
Nrxn1_8066	chr17:90597630-90620865
Nrxn2_28410	chr19:6513806-6516923
Nrxn3_23721	chr12:90199237-90204511
Phactr1_24192	chr13:43059778-43077655
Pqbp1_18852	chrX:7898637-7899169
Rap1gap_32329	chr4:137723824-137724692
Rapgef4_29435	chr2:72174477-72174802
Rbfox1_26172	chr16:5763912-6173605
Rbfox1_26177	chr16:6173668-6487819
Rbfox1_26185	chr16:6809249-7224311
Rbfox1_26203	chr16:7392041-7407964
Rbfox2_6060	chr15:77086156-77094451
Rbfox2_6066	chr15:77132942-77231387
Rbm25_23574	chr12:83661269-83663979
Rnps1_26974	chr17:24415163-24418038
Slmap_5078	chr14:26414989-26416203
Snap91_18411	chr9:86792737-86793357
Srsf9_33347	chr5:115328705-115330498
Srsf9_33351	chr5:115331540-115332117
Stxbp1_9672	chr2:32789638-32794588
Tex9_18291	chr9:72478423-72479924
Wdr17_16993	chr8:54690235-54693057
